# Supplementary material for: Identification of functional enhancer variants associated with type I diabetes in CD4+ T cells
Source: Front Immunol. 2024 Jun 14;15:1387253. doi: 10.3389/fimmu.2024.1387253 (PMC11211866; doi:10.3389/fimmu.2024.1387253)
Supplement: Supplementary file 2 [file Table_1.xlsx]

## Sheet: Mishra Table S1
SUPPLEMENTARY TABLE 1. ENHANCER SNP MPRA
Enhancer SNP	lead SNP	RSquared	chrom	chromStart	chromEnd	strand	refNCBI	observed		RNA_ref	DNA_ref	RNA_alt	DNA_alt	RNA/DNA_ref	RNA/DNA_alt	Log2(FC)_ref	Log2(FC)_alt	Foldchange	log2FC	Pval	fdr_adj_BH
rs12599402	rs2903692	0.817	chr16	11189887	11189888	+	T	C/T		515	1344	1088	129	0.383185	8.43411	-1.38389	3.07624	0.0454327	-4.46012	9.39e-05	0.0088068
rs2358995	rs6679677	0.673	chr1	114429514	114429515	+	A	A/C/T		2266	127	826	602	17.8425	1.37209	4.15725	0.456378	13.0039	3.70087	0.000145567	0.0088068
rs7203150	rs2903692	0.855	chr16	11207721	11207722	+	T	C/T		4815	144	1531	2011	33.4375	0.761313	5.0634	-0.393439	43.9208	5.45683	0.000407856	0.0164502
rs9746695	rs2903692	0.788	chr16	11207893	11207894	+	T	C/T		5320	638	615	1490	8.33856	0.412752	3.0598	-1.27665	20.2024	4.33645	0.00205224	0.0620802
rs11648123	rs2903692	0.743	chr16	11200309	11200310	+	C	C/T		1169	39	308	55	29.9744	5.6	4.90566	2.48543	5.35256	2.42023	0.0162844	0.328403
rs11875687	rs2542151	0.609	chr18	12843136	12843137	+	T	C/T		2338	6211	1442	642	0.376429	2.24611	-1.40955	1.16743	0.167592	-2.57698	0.0150475	0.328403
rs1217407	rs6679677	0.543	chr1	114393747	114393748	+	A	A/G		262	259	124	12	1.01158	10.3333	0.0166147	3.36923	0.0978951	-3.35262	0.0210814	0.350584
rs2358994	rs6679677	0.673	chr1	114429460	114429461	+	G	A/G		3629	847	196	338	4.28453	0.579882	2.09914	-0.78617	7.38863	2.88531	0.0231791	0.350584
rs71353227	rs2542151	0.639	chr18	12872423	12872424	+	C	A/C		814	2379	477	194	0.342161	2.45876	-1.54725	1.29793	0.13916	-2.84519	0.0301246	0.405009
rs10107713	rs4871297	0.716	chr8	123701733	123701734	+	G	A/G		841	2165	1675	1448	0.388453	1.15677	-1.36419	0.210099	0.335809	-1.57429	0.0411948	0.406707
rs1167727	rs614226	1	chr12	120965507	120965508	-	C	C/G/T		2911	1600	2247	4491	1.81937	0.500334	0.863443	-0.999037	3.63632	1.86248	0.0483599	0.406707
rs11859698	rs2903692	0.674	chr16	11126734	11126735	+	C	C/G/T		1260	3067	1089	687	0.410825	1.58515	-1.2834	0.664622	0.259171	-1.94803	0.0497138	0.406707
rs11865121	rs2903692	0.788	chr16	11166687	11166688	+	C	A/C		1918	3865	1454	905	0.496248	1.60663	-1.01087	0.684038	0.308875	-1.6949	0.0666269	0.406707
rs11900482	rs9653442	0.545	chr2	100758708	100758709	+	G	C/G		1057	387	1581	1852	2.73127	0.853672	1.44957	-0.228247	3.19943	1.67782	0.0443068	0.406707
rs1788234	rs763361	0.604	chr18	67566586	67566587	-	C	A/G		1977	3866	2871	1663	0.511381	1.7264	-0.967529	0.787765	0.296213	-1.75529	0.0605156	0.406707
rs36110069	rs2903692	0.547	chr16	11207816	11207817	+	T	G/T		25853	1310	419	1051	19.7351	0.398668	4.30269	-1.32674	49.5026	5.62943	0.0619577	0.406707
rs4759229	rs2292239	1	chr12	56474479	56474480	-	A	C/T		1901	1076	2383	4852	1.76673	0.491138	0.82108	-1.0258	3.59722	1.84688	0.0665431	0.406707
rs579052	rs2542151	0.609	chr18	12858609	12858610	-	T	A/G/T		539	212	505	904	2.54245	0.558628	1.34622	-0.840039	4.55124	2.18626	0.061447	0.406707
rs7203793	rs2903692	0.962	chr16	11182133	11182134	+	C	C/G/T		2482	1876	1366	3129	1.32303	0.436561	0.403843	-1.19574	3.03057	1.59959	0.0672243	0.406707
rs773112	rs2292239	0.702	chr12	56375880	56375881	+	C	C/T		1245	1982	1328	650	0.628153	2.04308	-0.670811	1.03074	0.307455	-1.70155	0.0617846	0.406707
rs741172	rs2903692	0.788	chr16	11200797	11200798	+	C	C/T		576	1942	1141	1233	0.296601	0.925385	-1.7534	-0.111874	0.320517	-1.64153	0.0729156	0.420133
rs11642631	rs2903692	0.823	chr16	11198834	11198835	+	T	C/T		3269	2290	1808	4270	1.42751	0.423419	0.513502	-1.23984	3.37139	1.75334	0.0899914	0.468215
rs11861236	rs2903692	0.855	chr16	11183625	11183626	+	T	C/T		6298	1189	2082	4755	5.29689	0.437855	2.40515	-1.19148	12.0974	3.59662	0.0876657	0.468215
rs1861548	rs2903692	0.784	chr16	11118499	11118500	-	G	C/G/T		2803	7282	2241	1911	0.384922	1.17268	-1.37736	0.229815	0.32824	-1.60718	0.092869	0.468215
rs12924985	rs2903692	0.855	chr16	11208321	11208322	+	G	C/G		944	2888	1869	2396	0.32687	0.78005	-1.61321	-0.358361	0.419037	-1.25485	0.106525	0.515582
rs1217421	rs6679677	0.543	chr1	114402845	114402846	+	G	C/G/T		3342	1680	2451	4700	1.98929	0.521489	0.992251	-0.93929	3.81462	1.93154	0.129347	0.529828
rs17805769	rs2903692	0.823	chr16	11185872	11185873	+	A	A/G		2596	4677	1517	904	0.555057	1.6781	-0.849293	0.746826	0.330765	-1.59612	0.121862	0.529828
rs34799913	rs2542151	0.697	chr18	12863839	12863840	+	T	G/T		809	1344	1481	919	0.601935	1.61153	-0.732322	0.688435	0.373516	-1.42076	0.131362	0.529828
rs6058984	rs13045180	0.799	chr20	31556507	31556508	+	G	C/G		3625	7495	2815	1567	0.483656	1.79643	-1.04795	0.84513	0.269232	-1.89308	0.115206	0.529828
rs998592	rs2903692	0.855	chr16	11199677	11199678	-	C	A/G		3830	2740	2247	5745	1.39781	0.391123	0.483168	-1.35431	3.57384	1.83748	0.123458	0.529828
rs4145859	rs6679677	0.602	chr1	114312434	114312435	+	G	C/G/T		168	54	1833	2035	3.11111	0.900737	1.63743	-0.150822	3.45396	1.78825	0.138789	0.541724
rs1561230	rs9653442	0.835	chr2	100746641	100746642	+	A	A/G/T		2247	3962	1196	846	0.567138	1.41371	-0.818229	0.499488	0.401169	-1.31772	0.150187	0.559615
rs7558575	rs7583877	0.609	chr2	100478647	100478648	+	C	C/T		2791	3374	1940	844	0.827208	2.29858	-0.273678	1.20074	0.359878	-1.47442	0.152622	0.559615
rs10876864	rs2292239	0.562	chr12	56401084	56401085	+	G	A/G		1251	3642	887	1052	0.343493	0.843156	-1.54165	-0.246129	0.407389	-1.29552	0.165017	0.560498
rs13032454	rs9653442	0.545	chr2	100756008	100756009	+	T	C/T		237	119	519	774	1.9916	0.670543	0.993925	-0.576599	2.97013	1.57052	0.171392	0.560498
rs35320197	rs2542151	0.697	chr18	12842680	12842681	+	C	A/C		1041	418	5008	6442	2.49043	0.777398	1.3164	-0.363274	3.20355	1.67967	0.167595	0.560498
rs9652601	rs2903692	0.748	chr16	11174364	11174365	+	G	A/G		1905	1790	1262	2820	1.06425	0.447518	0.0898314	-1.15998	2.37811	1.24981	0.166008	0.560498
rs1217377	rs6679677	0.543	chr1	114345749	114345750	-	C	A/G		1576	3585	2172	2254	0.439609	0.96362	-1.18571	-0.0534634	0.456206	-1.13224	0.189362	0.58861
rs1788114	rs763361	0.615	chr18	67563971	67563972	-	T	A/G		858	1197	2821	9290	0.716792	0.30366	-0.480374	-1.71947	2.36051	1.2391	0.194348	0.58861
rs2241099	rs2903692	0.56	chr16	11225063	11225064	+	C	A/C/G		1853	2264	1984	5223	0.818463	0.379858	-0.289011	-1.39647	2.15465	1.10746	0.194582	0.58861
rs9888868	rs2903692	0.855	chr16	11183562	11183563	+	T	C/T		2415	1654	1813	2872	1.4601	0.631267	0.546064	-0.663677	2.31296	1.20974	0.202044	0.596276
rs11885529	rs9653442	0.835	chr2	100746934	100746935	+	A	A/G		1694	998	5810	9746	1.69739	0.596142	0.763322	-0.746272	2.8473	1.50959	0.221301	0.6136
rs12925642	rs2903692	0.788	chr16	11171601	11171602	+	A	A/G		1571	4702	2410	3261	0.334113	0.739037	-1.58159	-0.436281	0.452093	-1.14531	0.233269	0.6136
rs4851252	rs9653442	0.545	chr2	100757279	100757280	+	C	C/T		2026	3782	634	579	0.535695	1.09499	-0.900515	0.130919	0.489223	-1.03143	0.219416	0.6136
rs7241016	rs2542151	0.609	chr18	12880205	12880206	+	A	A/G		1459	2922	2588	2249	0.499316	1.15073	-1.00198	0.202554	0.433911	-1.20453	0.231308	0.6136
rs7597861	rs9653442	0.593	chr2	100853186	100853187	+	G	A/G		1675	1767	1629	3592	0.947934	0.453508	-0.0771409	-1.1408	2.09023	1.06366	0.228455	0.6136
rs11123810	rs9653442	0.545	chr2	100759284	100759285	+	T	C/T		1552	1292	2193	3299	1.20124	0.664747	0.264522	-0.589123	1.80706	0.853645	0.306463	0.646997
rs11123811	rs9653442	0.866	chr2	100760171	100760172	+	T	C/T		2716	2196	2955	5587	1.23679	0.528906	0.306605	-0.918916	2.3384	1.22552	0.305848	0.646997
rs12919083	rs2903692	0.788	chr16	11188929	11188930	+	A	A/C/G/T		1463	429	561	342	3.41026	1.64035	1.76988	0.714004	2.07898	1.05588	0.310131	0.646997
rs12927355	rs2903692	0.788	chr16	11194770	11194771	+	C	C/T		3299	1711	6982	9577	1.92811	0.729038	0.947189	-0.455933	2.64473	1.40312	0.292518	0.646997
rs12955302	rs2542151	0.697	chr18	12864761	12864762	+	A	A/G		7481	797	889	835	9.38645	1.06467	3.23058	0.0904072	8.81629	3.14017	0.266195	0.646997
rs2041670	rs2903692	0.788	chr16	11174651	11174652	-	G	C/G/T		3112	4940	3657	2485	0.62996	1.47163	-0.666669	0.557415	0.428069	-1.22408	0.286913	0.646997
rs3741499	rs2292239	0.859	chr12	56474378	56474379	+	T	C/G/T		690	1885	396	502	0.366048	0.788845	-1.4499	-0.342187	0.46403	-1.10771	0.292578	0.646997
rs3893661	rs2903692	0.855	chr16	11193879	11193880	-	C	C/G		4481	3432	1099	2447	1.30565	0.449121	0.384771	-1.15482	2.90713	1.53959	0.294898	0.646997
rs6749757	rs9653442	0.712	chr2	100730110	100730111	+	C	A/C		1929	4364	2520	2648	0.442026	0.951662	-1.1778	-0.0714794	0.464478	-1.10632	0.256063	0.646997
rs7198004	rs2903692	0.855	chr16	11207616	11207617	+	A	A/G		2063	3511	551	497	0.587582	1.10865	-0.767138	0.148806	0.529997	-0.915945	0.30638	0.646997
rs725613	rs2903692	0.962	chr16	11169682	11169683	-	T	A/C		247	737	638	766	0.335142	0.832898	-1.57715	-0.263788	0.402381	-1.31337	0.273026	0.646997
rs7589376	rs7583877	0.748	chr2	100379716	100379717	+	G	G/T		2741	2368	970	1751	1.15752	0.553969	0.211033	-0.852122	2.0895	1.06316	0.276606	0.646997
rs12917716	rs2903692	0.855	chr16	11189147	11189148	+	G	C/G		780	2014	727	1047	0.387289	0.694365	-1.36852	-0.526234	0.55776	-0.842283	0.333036	0.683006
rs7481173	rs3741208	0.829	chr11	2163852	2163853	+	T	G/T		579	1778	598	911	0.325647	0.656422	-1.61862	-0.607306	0.496094	-1.01131	0.349007	0.692292
rs9934969	rs2903692	0.788	chr16	11166001	11166002	+	G	A/G		3729	6572	2035	1806	0.567407	1.1268	-0.817544	0.172231	0.503556	-0.989775	0.347514	0.692292
rs12922303	rs2903692	0.855	chr16	11193464	11193465	+	A	A/G/T		3670	4759	1771	4601	0.77117	0.384916	-0.374878	-1.37738	2.00348	1.0025	0.365328	0.709759
rs7198621	rs2903692	0.788	chr16	11167457	11167458	+	C	C/G		1209	3171	2104	3072	0.381268	0.684896	-1.39112	-0.546044	0.55668	-0.84508	0.369544	0.709759
rs6498135	rs2903692	0.571	chr16	11034932	11034933	+	A	A/G		904	889	1099	617	1.01687	1.7812	0.0241394	0.832849	0.570892	-0.80871	0.377324	0.713378
rs1167726	rs614226	1	chr12	120967363	120967364	-	C	C/G/T		570	784	939	741	0.727041	1.26721	-0.459892	0.341652	0.573735	-0.801543	0.392601	0.719769
rs36045143	rs2903692	0.56	chr16	11224965	11224966	+	A	A/G		1130	2232	1535	1775	0.506272	0.864789	-0.982014	-0.20958	0.585429	-0.772434	0.388758	0.719769
rs34540843	rs2903692	0.603	chr16	11221286	11221287	+	A	A/G/T		1170	1460	1439	2754	0.80137	0.522513	-0.31946	-0.936462	1.53368	0.617002	0.398699	0.720039
rs11123809	rs9653442	0.564	chr2	100758136	100758137	+	C	C/T		300	230	760	1008	1.30435	0.753968	0.383329	-0.407424	1.72998	0.790753	0.405317	0.721225
rs12969241	rs2542151	0.697	chr18	12842479	12842480	+	G	G/T		486	796	405	1149	0.610553	0.35248	-0.711812	-1.50438	1.73216	0.792573	0.457342	0.728137
rs2058531	rs2903692	0.788	chr16	11172108	11172109	-	T	A/G		704	1021	1492	1238	0.68952	1.20517	-0.536336	0.269236	0.572135	-0.805572	0.440743	0.728137
rs2847260	rs2542151	0.941	chr18	12775590	12775591	-	C	A/G		1643	2325	1135	1040	0.706667	1.09135	-0.500898	0.126109	0.647518	-0.627007	0.447152	0.728137
rs35923716	rs2542151	0.697	chr18	12885576	12885577	+	A	A/G		2316	2597	1890	3575	0.891798	0.528671	-0.165211	-0.919557	1.68687	0.754346	0.437737	0.728137
rs705702	rs2292239	0.74	chr12	56390635	56390636	-	A	C/T		1783	2919	2402	2324	0.610826	1.03356	-0.711168	0.0476261	0.59099	-0.758794	0.443359	0.728137
rs7547478	rs6679677	0.673	chr1	114431462	114431463	+	G	A/G		66	36	109	101	1.83333	1.07921	0.874469	0.109973	1.69878	0.764496	0.443462	0.728137
rs772920	rs2292239	0.74	chr12	56390363	56390364	+	C	C/G/T		581	955	1364	3500	0.608377	0.389714	-0.716963	-1.35951	1.56108	0.642549	0.430545	0.728137
rs773108	rs2292239	0.702	chr12	56369910	56369911	+	A	A/G		1787	1995	521	1090	0.895739	0.477982	-0.158849	-1.06497	1.874	0.906124	0.455126	0.728137
rs11151545	rs763361	0.748	chr18	67558409	67558410	+	A	A/G		1711	1795	366	302	0.953203	1.21192	-0.0691441	0.277295	0.786523	-0.346439	0.569944	0.740966
rs11681227	rs9653442	0.545	chr2	100754996	100754997	+	A	A/G		2537	3401	1184	2316	0.745957	0.511226	-0.422835	-0.967966	1.45915	0.545131	0.597738	0.740966
rs1217380	rs6679677	0.543	chr1	114343335	114343336	-	G	C/T		2073	4904	710	1229	0.422716	0.577705	-1.24224	-0.791594	0.731716	-0.450645	0.535267	0.740966
rs12712065	rs9653442	0.866	chr2	100761104	100761105	+	C	C/G/T		6744	1621	943	1008	4.16039	0.935516	2.05672	-0.096166	4.44717	2.15289	0.586834	0.740966
rs12917656	rs2903692	0.89	chr16	11187861	11187862	+	T	C/T		6476	5220	3148	7001	1.24061	0.44965	0.311053	-1.15313	2.75906	1.46418	0.521379	0.740966
rs12919732	rs2903692	0.603	chr16	11235122	11235123	+	A	A/G		1112	1769	1045	2437	0.628604	0.428806	-0.669777	-1.2216	1.46594	0.551826	0.539148	0.740966
rs12924729	rs2903692	0.748	chr16	11187782	11187783	+	G	A/G		4795	3283	605	934	1.46055	0.647752	0.546516	-0.626487	2.25481	1.173	0.562332	0.740966
rs12964890	rs763361	0.744	chr18	67556684	67556685	+	T	A/C/T		60	11	357	31	5.45455	11.5161	2.44746	3.52558	0.473644	-1.07812	0.583222	0.740966
rs12987209	rs9653442	0.545	chr2	100761147	100761148	+	C	C/T		7101	3857	1744	3237	1.84107	0.53877	0.880543	-0.892257	3.41717	1.7728	0.51331	0.740966
rs12987212	rs9653442	0.545	chr2	100761155	100761156	+	C	C/T		7975	1272	1142	782	6.26965	1.46036	2.64839	0.546322	4.29323	2.10206	0.601579	0.740966
rs3087876	rs2903692	0.657	chr16	11036623	11036624	-	A	C/T		1678	3084	1238	3127	0.544099	0.395907	-0.87806	-1.33677	1.37431	0.458708	0.557972	0.740966
rs3862468	rs2903692	0.855	chr16	11194017	11194018	-	G	C/G		2667	2425	1506	2003	1.09979	0.751872	0.137233	-0.411441	1.46274	0.548674	0.612369	0.740966
rs3893660	rs2903692	0.855	chr16	11193929	11193930	-	A	C/T		1919	2638	1405	1312	0.727445	1.07088	-0.45909	0.0988024	0.679294	-0.557892	0.488984	0.740966
rs4781033	rs2903692	0.532	chr16	11086901	11086902	+	C	C/T		240	318	398	793	0.754717	0.501892	-0.405992	-0.994552	1.50375	0.58856	0.530783	0.740966
rs534911	rs2542151	0.609	chr18	12857334	12857335	-	G	C/T		749	779	328	614	0.961489	0.534202	-0.0566576	-0.904543	1.79986	0.847885	0.507031	0.740966
rs614226	rs614226	1	chr12	120974509	120974510	+	C	C/T		1473	2287	4563	9120	0.644075	0.500329	-0.634699	-0.999051	1.2873	0.364352	0.594919	0.740966
rs6498160	rs2903692	0.855	chr16	11199446	11199447	+	T	C/T		2124	3192	2634	6185	0.665414	0.425869	-0.587677	-1.23152	1.56248	0.643841	0.490741	0.740966
rs7203459	rs2903692	0.56	chr16	11230702	11230703	+	T	C/T		743	2014	1255	2328	0.368918	0.539089	-1.43863	-0.891404	0.684335	-0.547226	0.607093	0.740966
rs7204643	rs2903692	0.692	chr16	11167602	11167603	+	T	C/T		2643	7307	1971	3928	0.361708	0.501782	-1.4671	-0.994867	0.720847	-0.472236	0.569746	0.740966
rs7229751	rs2542151	0.756	chr18	12751401	12751402	+	C	C/T		1455	2944	659	965	0.494226	0.682902	-1.01676	-0.55025	0.723714	-0.466508	0.544853	0.740966
rs7297175	rs2292239	0.669	chr12	56473807	56473808	+	T	C/T		468	873	495	1387	0.536082	0.356885	-0.899473	-1.48647	1.50211	0.586994	0.572779	0.740966
rs772921	rs2292239	0.847	chr12	56403576	56403577	+	C	C/T		2856	7430	1814	3219	0.384388	0.563529	-1.37937	-0.827438	0.682108	-0.551928	0.531557	0.740966
rs773111	rs2292239	0.702	chr12	56375739	56375740	+	C	A/C		1837	3054	1615	3896	0.601506	0.414528	-0.733348	-1.27046	1.45106	0.537111	0.544372	0.740966
rs967475	rs13045180	1	chr20	31531168	31531169	+	T	G/T		395	564	836	1738	0.700355	0.481013	-0.513843	-1.05585	1.456	0.542011	0.529904	0.740966
rs773107	rs2292239	0.736	chr12	56369505	56369506	+	A	A/G/T		2520	4794	4201	5120	0.525657	0.820508	-0.927806	-0.285411	0.640648	-0.642395	0.630976	0.755921
rs9652582	rs2903692	0.788	chr16	11174563	11174564	+	G	A/G		1787	2997	2306	2805	0.596263	0.822103	-0.745979	-0.282608	0.725289	-0.463371	0.63753	0.756285
rs9888908	rs2903692	0.788	chr16	11181243	11181244	+	C	A/C/G/T		3444	4827	886	1073	0.713487	0.825722	-0.487042	-0.276271	0.864076	-0.21077	0.667789	0.776946
rs9935174	rs2903692	0.784	chr16	11111346	11111347	+	C	C/T		1827	2189	739	1260	0.834628	0.586508	-0.260795	-0.769777	1.42305	0.508982	0.666828	0.776946
rs12968719	rs2542151	0.639	chr18	12879465	12879466	+	G	A/G		1454	3366	1204	2329	0.431967	0.51696	-1.21101	-0.951875	0.83559	-0.259133	0.708639	0.801358
rs4891376	rs763361	0.664	chr18	67532545	67532546	+	A	A/G		2158	4196	3638	4718	0.514299	0.771089	-0.95932	-0.37503	0.666978	-0.58429	0.702894	0.801358
rs7403919	rs2903692	0.817	chr16	11085967	11085968	+	C	C/T		2299	3854	1701	2286	0.596523	0.744094	-0.74535	-0.426442	0.801677	-0.318908	0.698289	0.801358
rs2291657	rs2903692	0.561	chr16	11307023	11307024	+	C	C/T		904	2695	2090	4623	0.335436	0.452087	-1.57589	-1.14533	0.741972	-0.430564	0.726514	0.806497
rs2797409	rs6679677	0.543	chr1	114330201	114330202	+	T	C/T		1805	853	2606	1491	2.11606	1.74782	1.08138	0.805557	1.21069	0.275824	0.72035	0.806497
rs6058970	rs13045180	1	chr20	31534649	31534650	+	A	A/G/T		2655	2426	2202	2511	1.09439	0.876941	0.130132	-0.189448	1.24797	0.31958	0.738515	0.812366
rs2867880	rs2903692	0.963	chr16	11231856	11231857	+	G	A/G/T		2186	5023	2451	4647	0.435198	0.527437	-1.20026	-0.922929	0.825119	-0.277327	0.766205	0.821591
rs34153303	rs2542151	0.697	chr18	12855863	12855864	+	G	A/C/G		2767	5569	1120	2938	0.496858	0.381212	-1.0091	-1.39134	1.30336	0.38224	0.763768	0.821591
rs35967540	rs2542151	0.697	chr18	12842566	12842567	+	G	C/G		1522	2229	1992	3368	0.682817	0.591449	-0.550428	-0.757674	1.15448	0.207246	0.774061	0.821591
rs773109	rs2292239	0.702	chr12	56374694	56374695	+	G	A/G		2935	3589	1202	1991	0.817777	0.603717	-0.290221	-0.728056	1.35457	0.437835	0.768155	0.821591
rs11681966	rs9653442	0.545	chr2	100759456	100759457	+	C	A/C		1572	2611	2243	4208	0.602068	0.533032	-0.732001	-0.907705	1.12952	0.175704	0.794082	0.832878
rs13003982	rs9653442	0.527	chr2	100759077	100759078	+	T	C/T		1431	2255	2204	3887	0.63459	0.567018	-0.656104	-0.818533	1.11917	0.162429	0.798462	0.832878
rs2797412	rs6679677	0.543	chr1	114302965	114302966	-	C	A/G		470	1118	1399	2593	0.420394	0.53953	-1.25019	-0.890226	0.779185	-0.359961	0.857942	0.887273
rs13045180	rs13045180	1	chr20	31531543	31531544	+	C	C/T		740	1423	707	1482	0.520028	0.477058	-0.943338	-1.06776	1.09007	0.124425	0.89647	0.919262
rs773110	rs2292239	0.702	chr12	56375136	56375137	+	C	C/G		437	875	904	1505	0.499429	0.600664	-1.00165	-0.735369	0.83146	-0.266281	0.919824	0.935283
rs12924259	rs2903692	0.753	chr16	11150097	11150098	+	G	C/G		1695	2980	1883	3420	0.568792	0.550585	-0.814027	-0.860963	1.03307	0.0469363	0.942401	0.950255
rs8049882	rs2903692	0.784	chr16	11119485	11119486	+	T	G/T		1927	4608	4906	9982	0.418186	0.491485	-1.25778	-1.02478	0.850862	-0.233002	1	1
