# Supplementary material for: Identification of functional enhancer variants associated with type I diabetes in CD4+ T cells
Source: Front Immunol. 2024 Jun 14;15:1387253. doi: 10.3389/fimmu.2024.1387253 (PMC11211866; doi:10.3389/fimmu.2024.1387253)
Supplement: Supplementary file 3 [file Table_2.xlsx]

## Sheet: Mishra Table S2
SUPPLEMENTARY TABLE 2. Predicted allelic TF binding at validated enhancer variants.
Chr	start	end	width	strand	SNP_ID	REF	ALT	varType	motifPos	geneSymbol	dataSource	providerName	providerId	seqMatch	pctRef	pctAlt	scoreRef	scoreAlt	effect	altPos	alleleDiff	alleleEffectSize	Refpvalue	Altpvalue	MedianTPM (TF expression in activated CD4 Schmidt et al DICE database)
chr16	11207894	11207894	1	+	rs9746695	T	A	SNV	c(-4, 1)	ARID3A	JASPAR_CORE	ARID3A	MA0151.1	cattaAacctg	0.797781	1	3.7146	4.64445	strong	1	0.929847	0.200206	0.00390625	0	1.42056
chr16	11207894	11207894	1	+	rs9746695	T	A	SNV	c(-4, 1)	ARID3A	JASPAR_2014	ARID3A	MA0151.1	cattaAacctg	0.797781	1	3.7146	4.64445	strong	1	0.929847	0.200206	0.00390625	0	1.42056
chr16	11207894	11207894	1	-	rs9746695	T	A	SNV	c(-5, 1)	ARID3A	cisbp_1.02	M6148_1.02	MA0037513_1.02	tcattaAacctga	0.782341	0.949214	4.35137	5.2584	strong	1	0.907029	0.163888	0.00372314	0.000183105	1.42056
chr16	11207894	11207894	1	-	rs9746695	T	A	SNV	c(-5, 1)	SMAD2	hPDI	SMAD2	SMAD2	tcattaAacctga	0.755556	0.955556	2.94898	3.68367	strong	1	0.734694	0.190981	0.00683594	0.000244141	9.58969
chr16	11207894	11207894	1	-	rs9746695	T	A	SNV	c(-6, 2)	ZNF333	SwissRegulon	ZNF333.SwissRegulon	ZNF333.SwissRegulon	cctcattaTacctgatg	0.979076	0.794372	4.85467	3.96886	strong	1	-0.885813	-0.178771	1.52588e-05	0.00347519	14.1116
chr16	11207894	11207894	1	-	rs9746695	T	C	SNV	c(-6, 2)	ZNF333	SwissRegulon	ZNF333.SwissRegulon	ZNF333.SwissRegulon	cctcattaTacctgatg	0.979076	0.794372	4.85467	3.96886	strong	1	-0.885813	-0.178771	1.52588e-05	0.00347519	14.1116
chr16	11207894	11207894	1	-	rs9746695	T	C	SNV	c(-3, 4)	MGA	cisbp_1.02	M5628_1.02	MA0100258_1.02	ctcattaCacctgat	0.734313	0.903171	4.08304	4.98808	strong	1	0.905039	0.164342	0.0038147	0.000137329	75.0336
chr16	11207894	11207894	1	-	rs9746695	T	C	SNV	c(-3, 4)	MGA	jaspar2018	MA0801.1	MA0801.1	ctcattaCacctgat	0.734313	0.903171	4.41632	5.41408	strong	1	0.997761	0.166676	0.0038147	0.000137329	75.0336
chr16	11207894	11207894	1	-	rs9746695	T	C	SNV	c(-3, 4)	MGA	jaspar2016	MA0801.1	MA0801.1	ctcattaCacctgat	0.734313	0.903171	4.41632	5.41408	strong	1	0.997761	0.166676	0.0038147	0.000137329	75.0336
chr16	11207894	11207894	1	-	rs9746695	T	C	SNV	c(-3, 4)	MGA	jolma2013	Hsapiens-jolma2013-MGA	MGA	ctcattaCacctgat	0.734313	0.903171	4.41628	5.41403	strong	1	0.99775	0.166676	0.0038147	0.000137329	75.0336
chr16	11207894	11207894	1	-	rs9746695	T	C	SNV	c(-3, 4)	MGA	SwissRegulon	MGA.SwissRegulon	MGA.SwissRegulon	ctcattaCacctgat	0.734313	0.903171	4.41632	5.41408	strong	1	0.997761	0.166676	0.0038147	0.000137329	75.0336
chr16	11207894	11207894	1	-	rs9746695	T	C	SNV	c(-3, 4)	MGA	jaspar2022	MA0801.1	MA0801.1	ctcattaCacctgat	0.734313	0.903171	4.41632	5.41408	strong	1	0.997761	0.166676	0.0038147	0.000137329	75.0336
chr16	11207894	11207894	1	-	rs9746695	T	C	SNV	c(-4, 1)	RBFOX2	hPDI	RBM9	RBM9	cattaCacctg	0.695493	0.90134	3.00128	3.86352	strong	1	0.862245	0.20161	0.0214844	0.00146484	1.5716
chr16	11207894	11207894	1	-	rs9746695	T	C	SNV	c(-2, 7)	SNAI1	jaspar2022	MA1558.1	MA1558.1	tcctcattaCacctgatgt	0.810634	0.959347	4.87353	5.74697	strong	1	0.873435	0.145919	0.0021534	0.000116348	7.16086
chr16	11207894	11207894	1	-	rs9746695	T	C	SNV	c(-1, 9)	TCF12	cisbp_1.02	M4479_1.02	MA0056930_1.02	atcctcattaCacctgatgtt	0.746314	0.908822	4.34814	5.25517	strong	1	0.907029	0.157359	0.00548363	0.000275135	31.7298
chr16	11207894	11207894	1	-	rs9746695	T	C	SNV	c(-1, 6)	TCF12	cisbp_1.02	M4513_1.02	MA0056931_1.02	ctcattaCacctgat	0.787835	0.960559	4.23197	5.139	strong	1	0.907029	0.169661	0.0032959	0.000137329	31.7298
chr16	11207894	11207894	1	-	rs9746695	T	C	SNV	c(-2, 7)	TCF3	cisbp_1.02	M5900_1.02	MA0056520_1.02	tcctcattaCacctgatgt	0.804317	0.973799	4.4494	5.35643	strong	1	0.907029	0.165015	0.00321293	0.000114441	29.3224
chr16	11207894	11207894	1	+	rs9746695	T	C	SNV	c(-5, 10)	TCF3	cisbp_1.02	M3155_1.02	MA0056487_1.02	tctgcatcctcattaCacctgatgttatcag	0.762676	0.902905	5.27204	6.17907	strong	1	0.907029	0.133248	0.00147091	4.29368e-05	29.3224
chr16	11207894	11207894	1	+	rs9746695	T	C	SNV	c(-2, 7)	TCF3	jaspar2016	MA0522.2	MA0522.2	tcctcattaCacctgatgt	0.804317	0.973799	4.81885	5.81864	strong	1	0.999787	0.167379	0.00321293	0.000114441	29.3224
chr16	11207894	11207894	1	+	rs9746695	T	C	SNV	c(-2, 7)	TCF3	jolma2013	Hsapiens-jolma2013-TCF3	TCF3	tcctcattaCacctgatgt	0.804317	0.973799	4.81871	5.81846	strong	1	0.999751	0.167378	0.00321293	0.000114441	29.3224
chr16	11207894	11207894	1	+	rs9746695	T	C	SNV	c(-2, 7)	TCF3	jaspar2018	MA0522.2	MA0522.2	tcctcattaCacctgatgt	0.804317	0.973799	4.81885	5.81864	strong	1	0.999787	0.167379	0.00321293	0.000114441	29.3224
chr16	11207894	11207894	1	+	rs9746695	T	C	SNV	c(-2, 8)	ZEB1	jaspar2022	MA0103.3	MA0103.3	atcctcattaCacctgatgtt	0.810925	0.960096	4.90054	5.77323	strong	1	0.872689	0.145286	0.00309873	0.000233889	88.6004
chr16	11207894	11207894	1	+	rs9746695	T	C	SNV	c(-2, 8)	ZEB1	jaspar2018	MA0103.3	MA0103.3	atcctcattaCacctgatgtt	0.810925	0.960096	4.90054	5.77323	strong	1	0.872689	0.145286	0.00309873	0.000233889	88.6004
chr16	11207722	11207722	1	+	rs7203150	T	A	SNV	c(-4, 5)	HOXB3	jaspar2022	MA0903.1	MA0903.1	tcacagtctAttagcccac	0.716983	0.908467	3.08579	3.86626	strong	1	0.780467	0.184101	0.02353	0.00240135	1.28689
chr16	11207722	11207722	1	+	rs7203150	T	A	SNV	c(-4, 5)	HOXB3	jolma2013	Hsapiens-jolma2013-HOXB3	HOXB3	tcacagtctAttagcccac	0.716983	0.908467	3.08575	3.86621	strong	1	0.780455	0.184101	0.02353	0.00240135	1.28689
chr16	11207722	11207722	1	+	rs7203150	T	A	SNV	c(-4, 5)	HOXB3	jaspar2018	MA0903.1	MA0903.1	tcacagtctAttagcccac	0.716983	0.908467	3.08579	3.86626	strong	1	0.780467	0.184101	0.02353	0.00240135	1.28689
chr16	11207722	11207722	1	+	rs7203150	T	A	SNV	c(-4, 5)	HOXB3	jaspar2016	MA0903.1	MA0903.1	tcacagtctAttagcccac	0.716983	0.908467	3.08579	3.86626	strong	1	0.780467	0.184101	0.02353	0.00240135	1.28689
chr16	11207722	11207722	1	+	rs7203150	T	G	SNV	c(-2, 4)	MYB	HOCOMOCOv10	MYB_HUMAN.H10MO.C	MYB_HUMAN.H10MO.C	cagtctGttagcc	0.729312	0.905838	3.20149	3.95322	strong	1	0.751736	0.172645	0.0180054	0.00256348	103.748
chr1	114429515	114429515	1	-	rs2358995	A	C	SNV	c(-6, 3)	FOXJ2	HOCOMOCOv11-core-C	FOXJ2_HUMAN.H11MO.0.C	FOXJ2_HUMAN.H11MO.0.C	aaggaaataAataaaatat	0.947211	0.789592	5.80541	4.85247	strong	1	-0.952948	-0.155594	1.62e-05	0.00144291	37.1187
chr1	114429515	114429515	1	-	rs2358995	A	C	SNV	c(-6, 3)	FOXJ2	HOCOMOCOv10	FOXJ2_HUMAN.H10MO.C	FOXJ2_HUMAN.H10MO.C	aaggaaataAataaaatat	0.947211	0.789592	5.80541	4.85247	strong	1	-0.952948	-0.155594	1.62e-05	0.00144291	37.1187
chr1	114429515	114429515	1	-	rs2358995	A	C	SNV	c(-6, 3)	FOXJ2	HOCOMOCOv10	FOXJ2_MOUSE.H10MO.C	FOXJ2_MOUSE.H10MO.C	aaggaaataAataaaatat	0.947211	0.789592	5.80541	4.85247	strong	1	-0.952948	-0.155594	1.62e-05	0.00144291	37.1187
chr1	114429515	114429515	1	-	rs2358995	A	G	SNV	c(-6, 3)	FOXJ2	HOCOMOCOv11-core-C	FOXJ2_HUMAN.H11MO.0.C	FOXJ2_HUMAN.H11MO.0.C	aaggaaataAataaaatat	0.947211	0.789592	5.80541	4.85247	strong	1	-0.952948	-0.155594	1.62e-05	0.00144291	37.1187
chr1	114429515	114429515	1	-	rs2358995	A	G	SNV	c(-6, 3)	FOXJ2	HOCOMOCOv10	FOXJ2_HUMAN.H10MO.C	FOXJ2_HUMAN.H10MO.C	aaggaaataAataaaatat	0.947211	0.789592	5.80541	4.85247	strong	1	-0.952948	-0.155594	1.62e-05	0.00144291	37.1187
chr1	114429515	114429515	1	-	rs2358995	A	G	SNV	c(-6, 3)	FOXJ2	HOCOMOCOv10	FOXJ2_MOUSE.H10MO.C	FOXJ2_MOUSE.H10MO.C	aaggaaataAataaaatat	0.947211	0.789592	5.80541	4.85247	strong	1	-0.952948	-0.155594	1.62e-05	0.00144291	37.1187
chr1	114429515	114429515	1	-	rs2358995	A	T	SNV	c(-6, 3)	FOXJ2	HOCOMOCOv10	FOXJ2_MOUSE.H10MO.C	FOXJ2_MOUSE.H10MO.C	aaggaaataAataaaatat	0.947211	0.789592	5.80541	4.85247	strong	1	-0.952948	-0.155594	1.62e-05	0.00144291	37.1187
chr1	114429515	114429515	1	-	rs2358995	A	T	SNV	c(-6, 3)	FOXJ2	HOCOMOCOv11-core-C	FOXJ2_HUMAN.H11MO.0.C	FOXJ2_HUMAN.H11MO.0.C	aaggaaataAataaaatat	0.947211	0.789592	5.80541	4.85247	strong	1	-0.952948	-0.155594	1.62e-05	0.00144291	37.1187
chr1	114429515	114429515	1	-	rs2358995	A	T	SNV	c(-6, 3)	FOXJ2	HOCOMOCOv10	FOXJ2_HUMAN.H10MO.C	FOXJ2_HUMAN.H10MO.C	aaggaaataAataaaatat	0.947211	0.789592	5.80541	4.85247	strong	1	-0.952948	-0.155594	1.62e-05	0.00144291	37.1187
chr1	114429515	114429515	1	+	rs2358995	A	C	SNV	c(-3, 4)	FOXJ3	jolma2013	Hsapiens-jolma2013-FOXJ3	FOXJ3	ggaaataAataaaat	0.94095	0.789524	4.63224	3.90992	strong	1	-0.72232	-0.146995	0.000106812	0.00308228	116.078
chr1	114429515	114429515	1	+	rs2358995	A	G	SNV	c(-3, 4)	FOXJ3	jolma2013	Hsapiens-jolma2013-FOXJ3	FOXJ3	ggaaataAataaaat	0.94095	0.787498	4.63224	3.90025	strong	1	-0.731984	-0.148961	0.000106812	0.0032196	116.078
chr1	114429515	114429515	1	+	rs2358995	A	C	SNV	c(-3, 2)	HDAC8	hPDI	HDAC8	HDAC8	aaataAataaa	0.954545	0.75	3.59184	2.85714	strong	1	-0.734694	-0.195652	0.000244141	0.00683594	2.66696
chr1	114429515	114429515	1	+	rs2358995	A	G	SNV	c(-3, 2)	HDAC8	hPDI	HDAC8	HDAC8	aaataAataaa	0.954545	0.75	3.59184	2.85714	strong	1	-0.734694	-0.195652	0.000244141	0.00683594	2.66696
chr1	114429515	114429515	1	+	rs2358995	A	T	SNV	c(-3, 2)	HDAC8	hPDI	HDAC8	HDAC8	aaataAataaa	0.954545	0.75	3.59184	2.85714	strong	1	-0.734694	-0.195652	0.000244141	0.00683594	2.66696
chr1	114429515	114429515	1	-	rs2358995	A	C	SNV	c(1, 6)	SMAD2	hPDI	SMAD2	SMAD2	gaaataCataaaa	0.8	1	3.11224	3.84694	strong	1	0.734694	0.190981	0.00366211	0	9.58969
chr1	114429515	114429515	1	+	rs2358995	A	G	SNV	c(-1, 4)	GATA3	JASPAR_CORE	GATA3	MA0037.1	aaataGataaa	0.671296	0.946457	2.36096	3.29944	strong	1	0.938477	0.269518	0.0383301	0.000976563	24.6499
chr1	114429515	114429515	1	+	rs2358995	A	G	SNV	c(-1, 6)	GATA3	JASPAR_2014	GATA3	MA0037.2	ggaaataGataaaat	0.808405	0.953643	5.56403	6.5636	strong	1	0.999568	0.14523	0.00106811	4.58e-05	24.6499
chr1	114429515	114429515	1	+	rs2358995	A	G	SNV	c(-3, 7)	GATA3	HOCOMOCOv11-core-A	GATA3_HUMAN.H11MO.0.A	GATA3_HUMAN.H11MO.0.A	aaaggaaataGataaaatata	0.792809	0.969625	4.46349	5.42198	strong	1	0.958498	0.17157	0.00235939	1.69e-05	24.6499
chr1	114429515	114429515	1	+	rs2358995	A	G	SNV	c(-1, 6)	GATA3	jolma2013	Hsapiens-jolma2013-GATA3-2	GATA3	ggaaataGataaaat	0.750429	0.976308	3.13971	4.04133	strong	1	0.901616	0.217998	0.0106201	0.000167847	24.6499
chr1	114429515	114429515	1	+	rs2358995	A	G	SNV	c(-2, 5)	GATA3	HOCOMOCOv10	GATA3_MOUSE.H10MO.C	GATA3_MOUSE.H10MO.C	ggaaataGataaaat	0.776565	0.979743	3.57975	4.49235	strong	1	0.912593	0.199111	0.00657654	0.000198364	24.6499
chr1	114429515	114429515	1	+	rs2358995	A	G	SNV	c(-1, 6)	GATA3	jolma2013	Hsapiens-jolma2013-GATA3	GATA3	ggaaataGataaaat	0.733497	0.973954	3.22002	4.21833	strong	1	0.998312	0.230745	0.0167389	0.000152588	24.6499
chr1	114429515	114429515	1	+	rs2358995	A	G	SNV	c(-1, 6)	GATA3	jaspar2016	MA0037.2	MA0037.2	ggaaataGataaaat	0.808405	0.953643	5.56403	6.5636	strong	1	0.999568	0.14523	0.00106811	4.58e-05	24.6499
chr1	114429515	114429515	1	+	rs2358995	A	G	SNV	c(-3, 7)	GATA3	HOCOMOCOv10	GATA3_HUMAN.H10MO.C	GATA3_HUMAN.H10MO.C	aaaggaaataGataaaatata	0.804189	0.988115	4.49227	5.47241	strong	1	0.980136	0.177056	0.00214458	8.58e-06	24.6499
chr1	114429515	114429515	1	+	rs2358995	A	G	SNV	c(-1, 4)	GATA3	jaspar2016	MA0037.1	MA0037.1	aaataGataaa	0.671296	0.946457	2.36096	3.29944	strong	1	0.938477	0.269518	0.0383301	0.000976563	24.6499
chr1	114429515	114429515	1	+	rs2358995	A	G	SNV	c(-1, 6)	GATA3	jaspar2018	MA0037.2	MA0037.2	ggaaataGataaaat	0.808405	0.953643	5.56403	6.5636	strong	1	0.999568	0.14523	0.00106811	4.58e-05	24.6499
chr1	114429515	114429515	1	+	rs2358995	A	G	SNV	c(-1, 6)	GATA3	jaspar2018	MA0037.3	MA0037.3	ggaaataGataaaat	0.77639	0.973776	4.00417	5.00218	strong	1	0.998003	0.194362	0.00654602	0.000106812	24.6499
chr1	114429515	114429515	1	+	rs2358995	A	G	SNV	c(-1, 4)	GATA3	jaspar2018	MA0037.1	MA0037.1	aaataGataaa	0.671296	0.946457	2.36096	3.29944	strong	1	0.938477	0.269518	0.0383301	0.000976563	24.6499
chr1	114429515	114429515	1	+	rs2358995	A	G	SNV	c(-5, 1)	MSI2	hPDI	MSI2	MSI2	gaaataGataaaa	0.730061	0.95092	2.59694	3.33163	strong	1	0.734694	0.210219	0.0128174	0.00012207	12.7912
chr1	114429515	114429515	1	-	rs2358995	A	G	SNV	c(-3, 8)	TRPS1	jaspar2022	MA1970.1	MA1970.1	taaaggaaataGataaaatatac	0.767354	0.912263	4.70554	5.54058	strong	1	0.835036	0.13811	0.00172573	7.06e-05	7.40355
chr16	11189888	11189888	1	-	rs12599402	T	C	SNV	c(-3, 3)	ESRRA	hPDI	ESRRA	ESRRA	cttgtcCttgtaa	0.790476	0.961905	3.58163	4.31633	strong	1	0.734694	0.164009	0.00250244	6.1e-05	33.3793
chr16	11189888	11189888	1	-	rs12599402	T	C	SNV	c(-1, 5)	KDM5D	hPDI	JARID1D	JARID1D	cttgtcTttgtaa	0.986577	0.797539	4.63776	3.77551	strong	1	-0.862245	-0.183496	6.1e-05	0.00305176	47.7463
chr16	11189888	11189888	1	+	rs12599402	T	C	SNV	c(-1, 5)	LEF1	HOCOMOCOv10	LEF1_HUMAN.H10MO.C	LEF1_HUMAN.H10MO.C	cttgtcTttgtaa	0.969188	0.798058	5.13241	4.23275	strong	1	-0.899654	-0.169926	0.000183105	0.00335693	362.146
chr16	11189888	11189888	1	+	rs12599402	T	C	SNV	c(-1, 5)	LEF1	SwissRegulon	LEF1.SwissRegulon	LEF1.SwissRegulon	cttgtcTttgtaa	0.970653	0.800045	5.12977	4.23573	strong	1	-0.89404	-0.169212	0.000183105	0.00335693	362.146
chr16	11189888	11189888	1	+	rs12599402	T	C	SNV	c(-1, 5)	LEF1	HOCOMOCOv10	LEF1_MOUSE.H10MO.C	LEF1_MOUSE.H10MO.C	cttgtcTttgtaa	0.969188	0.798058	5.13241	4.23275	strong	1	-0.899654	-0.169926	0.000183105	0.00335693	362.146
chr16	11189888	11189888	1	-	rs12599402	T	C	SNV	c(-1, 3)	MAPK1	hPDI	MAPK1	MAPK1	tgtcTttgt	1	0.732606	3.32333	2.45222	strong	1	-0.871111	-0.26212	0	0.015625	60.3951
chr16	11189888	11189888	1	-	rs12599402	T	C	SNV	c(-6, 3)	NR1H3	HOCOMOCOv11-secondary-B	NR1H3_HUMAN.H11MO.1.B	NR1H3_HUMAN.H11MO.1.B	taccttgtcCttgtaagaa	0.734687	0.919708	3.91363	4.85074	strong	1	0.937112	0.178246	0.00970364	0.00038147	1.08089
chr16	11189888	11189888	1	-	rs12599402	T	C	SNV	c(-1, 5)	RFXANK	hPDI	RFXANK	RFXANK	cttgtcTttgtaa	0.929712	0.72524	3.73148	2.94136	strong	1	-0.790123	-0.197379	0.000976563	0.015625	10.2493
chr16	11189888	11189888	1	-	rs12599402	T	C	SNV	c(-1, 3)	STUB1	hPDI	STUB1	STUB1	tgtcTttgt	0.908068	0.681051	3.44965	2.60938	strong	1	-0.840278	-0.221713	0.00195312	0.0273438	5.16057
chr16	11189888	11189888	1	-	rs12599402	T	C	SNV	c(-1, 4)	TROVE2	hPDI	TROVE2	TROVE2	ttgtcTttgta	0.943662	0.690141	2.87755	2.14286	strong	1	-0.734694	-0.241611	0.000976563	0.0244141	25.9431
chr16	11189888	11189888	1	-	rs12599402	T	C	SNV	c(-1, 4)	ZNF131	hPDI	ZNF131	ZNF131	ttgtcTttgta	1	0.778761	3.83884	3.0124	strong	1	-0.826446	-0.215285	0	0.00390625	36.087
chr16	11207894	11207894	1	-	rs9746695	T	A	SNV	c(-6, -1)	MAGEF1	hPDI	MAGEF1	MAGEF1	tcattaAacctga	0.721519	0.924051	2.51	3.15	weak	1	0.64	0.188791	0.0110474	0.000244141	7.03834
chr16	11207894	11207894	1	-	rs9746695	T	A	SNV	c(-12, 4)	POU6F1	SwissRegulon	POU6F1.SwissRegulon	POU6F1.SwissRegulon	tctgcatcctcattaTacctgatgttatcaga	0.940097	0.887127	7.91038	7.48218	weak	1	-0.4282	-0.0510087	3.0644e-06	2.38271e-05	16.6502
chr16	11207894	11207894	1	-	rs9746695	T	C	SNV	c(-12, 4)	POU6F1	SwissRegulon	POU6F1.SwissRegulon	POU6F1.SwissRegulon	ctctgcatcctcattaTacctgatgttatcaga	0.940097	0.872163	7.91038	7.36121	weak	1	-0.549171	-0.0654193	3.0644e-06	3.47308e-05	16.6502
chr16	11207894	11207894	1	+	rs9746695	T	A	SNV	c(-3, 2)	RBBP9	hPDI	RBBP9	RBBP9	cattaAacctg	0.704545	0.909091	2.1875	2.75	weak	1	0.5625	0.1875	0.0126953	0.000732422	19.7345
chr16	11207894	11207894	1	-	rs9746695	T	C	SNV	c(-1, 5)	KDM5A	hPDI	JARID1A	JARID1A	tcattaCacctga	0.721519	0.924051	2.51	3.15	weak	1	0.64	0.188791	0.0110474	0.000244141	52.8055
chr16	11207894	11207894	1	-	rs9746695	T	C	SNV	c(-1, 6)	SNAI1	HOCOMOCOv11-core-C	SNAI1_HUMAN.H11MO.0.C	SNAI1_HUMAN.H11MO.0.C	ctcattaCacctgat	0.822368	0.986842	3.75	4.44444	weak	1	0.694444	0.154321	0.00216675	0.000106812	7.16086
chr16	11207894	11207894	1	-	rs9746695	T	C	SNV	c(-1, 6)	SNAI1	HOCOMOCOv10	SNAI1_MOUSE.H10MO.C	SNAI1_MOUSE.H10MO.C	ctcattaCacctgat	0.822368	0.986842	3.75	4.44444	weak	1	0.694444	0.154321	0.00216675	0.000106812	7.16086
chr16	11207894	11207894	1	-	rs9746695	T	C	SNV	c(-1, 6)	SNAI1	HOCOMOCOv10	SNAI1_HUMAN.H10MO.C	SNAI1_HUMAN.H10MO.C	ctcattaCacctgat	0.822368	0.986842	3.75	4.44444	weak	1	0.694444	0.154321	0.00216675	0.000106812	7.16086
chr16	11207894	11207894	1	-	rs9746695	T	C	SNV	c(-1, 6)	SNAI1	SwissRegulon	SNAI1.SwissRegulon	SNAI1.SwissRegulon	ctcattaCacctgat	0.799679	0.956731	3.80598	4.50043	weak	1	0.694444	0.148014	0.00326538	0.000167847	7.16086
chr16	11207894	11207894	1	+	rs9746695	T	C	SNV	c(1, 5)	ZEB1	jaspar2018	MA0103.1	MA0103.1	cattaCacctg	0.870711	1	3.70975	4.25227	weak	1	0.542517	0.127583	0.000976562	0	88.6004
chr16	11207894	11207894	1	+	rs9746695	T	C	SNV	c(1, 5)	ZEB1	jaspar2016	MA0103.1	MA0103.1	cattaCacctg	0.870711	1	3.70975	4.25227	weak	1	0.542517	0.127583	0.000976562	0	88.6004
chr16	11207894	11207894	1	-	rs9746695	T	C	SNV	c(1, 6)	ZEB1	HOCOMOCOv10	ZEB1_MOUSE.H10MO.D	ZEB1_MOUSE.H10MO.D	tcattaCacctga	0.880004	1	4.29427	4.87007	weak	1	0.575806	0.118234	0.000976562	0	88.6004
chr16	11207894	11207894	1	+	rs9746695	T	C	SNV	c(1, 5)	ZEB1	JASPAR_CORE	ZEB1	MA0103.1	cattaCacctg	0.870711	1	3.70975	4.25227	weak	1	0.542517	0.127583	0.000976562	0	88.6004
chr16	11207722	11207722	1	-	rs7203150	T	A	SNV	c(-2, 3)	RFC2	hPDI	RFC2	RFC2	agtctAttagc	0.742455	0.900402	2.61765	3.1609	weak	1	0.543253	0.155062	0.015625	0.00537109	21.5091
chr16	11207722	11207722	1	-	rs7203150	T	C	SNV	c(-1, 4)	CEBPG	hPDI	CEBPG	CEBPG	agtctCttagc	0.740385	0.913462	2.30556	2.80556	weak	1	0.5	0.163636	0.0180664	0.00195312	114.357
chr1	114429515	114429515	1	+	rs2358995	A	C	SNV	c(-5, 1)	CSTF2	hPDI	CSTF2	CSTF2	gaaataAataaaa	1	0.849398	4.84722	4.15278	weak	1	-0.694444	-0.143266	0	0.000244141	97.5662
chr1	114429515	114429515	1	+	rs2358995	A	G	SNV	c(-5, 1)	CSTF2	hPDI	CSTF2	CSTF2	gaaataAataaaa	1	0.849398	4.84722	4.15278	weak	1	-0.694444	-0.143266	0	0.000244141	97.5662
chr1	114429515	114429515	1	+	rs2358995	A	T	SNV	c(-5, 1)	CSTF2	hPDI	CSTF2	CSTF2	gaaataAataaaa	1	0.849398	4.84722	4.15278	weak	1	-0.694444	-0.143266	0	0.000244141	97.5662
chr1	114429515	114429515	1	+	rs2358995	A	C	SNV	c(-1, 7)	EDN1	hPDI	EDN1	EDN1	aggaaataAataaaata	0.955326	0.831615	3.62037	3.17593	weak	1	-0.444444	-0.117551	0.000106812	0.0019989	4.28351
chr1	114429515	114429515	1	+	rs2358995	A	T	SNV	c(-1, 7)	EDN1	hPDI	EDN1	EDN1	aggaaataAataaaata	0.955326	0.831615	3.62037	3.17593	weak	1	-0.444444	-0.117551	0.000106812	0.0019989	4.28351
chr1	114429515	114429515	1	+	rs2358995	A	T	SNV	c(-3, 4)	FOXJ3	jolma2013	Hsapiens-jolma2013-FOXJ3	FOXJ3	ggaaataAataaaat	0.94095	0.794386	4.63224	3.93311	weak	1	-0.699125	-0.142275	0.000106812	0.00282288	116.078
chr1	114429515	114429515	1	+	rs2358995	A	C	SNV	c(-1, 7)	GLYCTK	hPDI	GLYCTK	GLYCTK	aggaaataAataaaata	0.909091	0.772727	4.125	3.5625	weak	1	-0.5625	-0.125	4.96e-05	0.00113678	9.51273
chr1	114429515	114429515	1	+	rs2358995	A	G	SNV	c(-1, 7)	GLYCTK	hPDI	GLYCTK	GLYCTK	aggaaataAataaaata	0.909091	0.772727	4.125	3.5625	weak	1	-0.5625	-0.125	4.96e-05	0.00113678	9.51273
chr1	114429515	114429515	1	+	rs2358995	A	T	SNV	c(-1, 7)	GLYCTK	hPDI	GLYCTK	GLYCTK	aggaaataAataaaata	0.909091	0.772727	4.125	3.5625	weak	1	-0.5625	-0.125	4.96e-05	0.00113678	9.51273
chr1	114429515	114429515	1	+	rs2358995	A	C	SNV	c(-1, 4)	GTPBP1	hPDI	GTPBP1	GTPBP1	aaataCataaa	0.714286	0.922078	2.41	3.05	weak	1	0.64	0.194529	0.0214844	0.00146484	64.0234
chr1	114429515	114429515	1	+	rs2358995	A	C	SNV	c(-5, -1)	PHTF1	hPDI	PHTF1	PHTF1	aaataAataaa	1	0.820225	3.79	3.15	weak	1	-0.64	-0.168865	0.000244141	0.000976563	1.21247
chr1	114429515	114429515	1	+	rs2358995	A	G	SNV	c(-5, -1)	PHTF1	hPDI	PHTF1	PHTF1	aaataAataaa	1	0.820225	3.79	3.15	weak	1	-0.64	-0.168865	0.000244141	0.000976563	1.21247
chr1	114429515	114429515	1	+	rs2358995	A	T	SNV	c(-5, -1)	PHTF1	hPDI	PHTF1	PHTF1	aaataAataaa	1	0.820225	3.79	3.15	weak	1	-0.64	-0.168865	0.000244141	0.000976563	1.21247
chr1	114429515	114429515	1	+	rs2358995	A	C	SNV	c(1, 5)	RBM3	hPDI	RBM3	RBM3	aaataCataaa	0.761905	0.952381	2.08333	2.52778	weak	1	0.444444	0.168421	0.015625	0.000976563	469.164
chr1	114429515	114429515	1	+	rs2358995	A	C	SNV	c(-6, -1)	RIOK2	hPDI	RIOK2	RIOK2	gaaataAataaaa	1	0.801587	3.72222	3.02778	weak	1	-0.694444	-0.186567	0	0.00292969	52.4455
chr1	114429515	114429515	1	+	rs2358995	A	G	SNV	c(-6, -1)	RIOK2	hPDI	RIOK2	RIOK2	gaaataAataaaa	1	0.801587	3.72222	3.02778	weak	1	-0.694444	-0.186567	0	0.00292969	52.4455
chr1	114429515	114429515	1	+	rs2358995	A	T	SNV	c(-6, -1)	RIOK2	hPDI	RIOK2	RIOK2	gaaataAataaaa	1	0.801587	3.72222	3.02778	weak	1	-0.694444	-0.186567	0	0.00292969	52.4455
chr1	114429515	114429515	1	+	rs2358995	A	C	SNV	c(-5, -1)	RUFY3	hPDI	RUFY3	RUFY3	aaataAataaa	1	0.820225	3.79	3.15	weak	1	-0.64	-0.168865	0.000244141	0.000976563	6.65
chr1	114429515	114429515	1	+	rs2358995	A	G	SNV	c(-5, -1)	RUFY3	hPDI	RUFY3	RUFY3	aaataAataaa	1	0.820225	3.79	3.15	weak	1	-0.64	-0.168865	0.000244141	0.000976563	6.65
chr1	114429515	114429515	1	+	rs2358995	A	T	SNV	c(-5, -1)	RUFY3	hPDI	RUFY3	RUFY3	aaataAataaa	1	0.820225	3.79	3.15	weak	1	-0.64	-0.168865	0.000244141	0.000976563	6.65
chr1	114429515	114429515	1	+	rs2358995	A	C	SNV	c(-4, -1)	ZBTB43	hPDI	ZBTB43	ZBTB43	aataAataa	0.909091	0.666667	2.58	1.94	weak	1	-0.64	-0.22695	0.00292969	0.0244141	34.2406
chr1	114429515	114429515	1	+	rs2358995	A	G	SNV	c(-4, -1)	ZBTB43	hPDI	ZBTB43	ZBTB43	aataAataa	0.909091	0.666667	2.58	1.94	weak	1	-0.64	-0.22695	0.00292969	0.0244141	34.2406
chr1	114429515	114429515	1	+	rs2358995	A	T	SNV	c(-4, -1)	ZBTB43	hPDI	ZBTB43	ZBTB43	aataAataa	0.909091	0.666667	2.58	1.94	weak	1	-0.64	-0.22695	0.00292969	0.0244141	34.2406
chr1	114429515	114429515	1	+	rs2358995	A	G	SNV	c(-1, 4)	ZNF510	hPDI	ZNF510	ZNF510	aaataGataaa	0.707317	0.926829	2.04688	2.60938	weak	1	0.5625	0.201117	0.0244141	0.00170898	11.8341
chr1	114429515	114429515	1	+	rs2358995	A	T	SNV	c(-7, -1)	DHX36	hPDI	DHX36	DHX36	ggaaataTataaaat	0.82381	0.942857	3.73469	4.2449	weak	1	0.510204	0.113636	0.00143433	9.16e-05	99.5127
chr1	114429515	114429515	1	+	rs2358995	A	T	SNV	c(-1, 13)	TBP	jaspar2018	MA0108.2	MA0108.2	acttaaaggaaataTataaaatatactgt	0.818896	0.926873	4.55532	5.11975	weak	1	0.564425	0.102585	0.0012377	0.000103088	75.9996
chr1	114429515	114429515	1	+	rs2358995	A	T	SNV	c(-1, 13)	TBP	jaspar2016	MA0108.2	MA0108.2	acttaaaggaaataTataaaatatactgt	0.818896	0.926873	4.55532	5.11975	weak	1	0.564425	0.102585	0.0012377	0.000103088	75.9996
chr1	114429515	114429515	1	+	rs2358995	A	T	SNV	c(-1, 13)	TBP	jaspar2018	MA0108.1	MA0108.1	acttaaaggaaataTataaaatatactgt	0.820435	0.927495	4.60052	5.16494	weak	1	0.564425	0.10175	0.00122294	0.000103087	75.9996
chr1	114429515	114429515	1	+	rs2358995	A	T	SNV	c(-1, 13)	TBP	JASPAR_CORE	TBP	MA0108.2	acttaaaggaaataTataaaatatactgt	0.818896	0.926873	4.55532	5.11975	weak	1	0.564425	0.102585	0.0012377	0.000103088	75.9996
chr1	114429515	114429515	1	+	rs2358995	A	T	SNV	c(-1, 13)	TBP	jaspar2016	MA0108.1	MA0108.1	acttaaaggaaataTataaaatatactgt	0.820435	0.927495	4.60052	5.16494	weak	1	0.564425	0.10175	0.00122294	0.000103087	75.9996
chr1	114429515	114429515	1	+	rs2358995	A	T	SNV	c(-1, 13)	TBP	SwissRegulon	TBP.SwissRegulon	TBP.SwissRegulon	acttaaaggaaataTataaaatatactgt	0.818896	0.926873	4.55532	5.11975	weak	1	0.564425	0.102585	0.0012377	0.000103088	75.9996
chr1	114429515	114429515	1	+	rs2358995	A	T	SNV	c(-1, 13)	TBP	JASPAR_2014	TBP	MA0108.2	acttaaaggaaataTataaaatatactgt	0.818896	0.926873	4.55532	5.11975	weak	1	0.564425	0.102585	0.0012377	0.000103088	75.9996
chr1	114429515	114429515	1	+	rs2358995	A	T	SNV	c(-1, 13)	TBP	jaspar2022	MA0108.2	MA0108.2	acttaaaggaaataTataaaatatactgt	0.818896	0.926873	4.55532	5.11975	weak	1	0.564425	0.102585	0.0012377	0.000103088	75.9996
chr16	11189888	11189888	1	-	rs12599402	T	C	SNV	c(1, 6)	DDX43	hPDI	DDX43	DDX43	cttgtcTttgtaa	0.979798	0.870707	3.88672	3.46484	weak	1	-0.421875	-0.106404	0.00012207	0.00177002	1.70296
chr16	11189888	11189888	1	-	rs12599402	T	C	SNV	c(-2, 5)	MBTPS2	hPDI	MBTPS2	MBTPS2	ccttgtcTttgtaag	0.979592	0.795918	3.29688	2.73438	weak	1	-0.5625	-0.167442	4.58e-05	0.00323486	6.38483
chr16	11189888	11189888	1	-	rs12599402	T	C	SNV	c(-6, -1)	PDS5A	hPDI	SCC-112	SCC-112	cttgtcCttgtaa	0.679245	0.915094	2.18056	2.875	weak	1	0.694444	0.222222	0.0293579	0.00152588	110.421
