# Supplementary material for: Identification of functional enhancer variants associated with type I diabetes in CD4+ T cells
Source: Front Immunol. 2024 Jun 14;15:1387253. doi: 10.3389/fimmu.2024.1387253 (PMC11211866; doi:10.3389/fimmu.2024.1387253)
Supplement: Supplementary file 4 [file Table_3.xlsx]

## Sheet: Mishra Table S3
SUPPLEMENTARY TABLE S3. CRISPRi guide RNAs and Taqman probes.
hg19
CRISPR guide RNAs				enhancer window +/-500bp
Enhancer variant	chr	start	stop (SNP)	start	stop	gRNA1 sequence	gRNA2 sequence
rs2358995	chr1	114429514	114429515	114429014	114430015	AGUAACACCUAAAGCGAAAG	CGAGUCUCUGUCGCCCAGAC
rs12599402	chr16	11189887	11189888	11189387	11190388	UGCAGUCCUAGCUACUUGGG	GUAAUCCCAGUUACUUUGGG
rs7203150	chr16	11207721	11207722	11207221	11208222	AACACCAAGGAGCAAUGACA	AGAAAAACACUCACACGCGU
rs9746695	chr16	11207893	11207894	11207393	11208394	UUGUUUCCUGAUUUCCCAUG	CAUUUCUCAAAAGCUGCUAG
Non-targeting control guide (NTC)	TrueGuide™ sgRNA Negative Control, non-targeting 1				Thermo Fisher	(https://www.thermofisher.com/order/catalog/product/A35526)
Taqman Probes (ThermoFisher)
Target Gene	Catalog #	Assay ID
PTPN22	4448892	Hs01587526_g1
BCL2L15	4448892	Hs01017582_m1
SOCS1	4331182	Hs00705164_s1
CLEC16A	4331182	Hs01074744_m1
DEXI	4448892	Hs04963622_g1
TBP (internal control)	4448489	Hs00427620_m1
